# Supplementary material for: The slowdown of Y chromosome expansion in dioecious Silene latifolia due to DNA loss and male-specific silencing of retrotransposons
Source: BMC Genomics. 2018 Feb 20;19:153. doi: 10.1186/s12864-018-4547-7 (PMC5819184; doi:10.1186/s12864-018-4547-7)
Supplement: Supplementary file 2 — Title: Information about analyzed data. Table S1 Geographical locations of wild S. latifolia populations used in this study. Table S2 Genome size of individual samples estimated by flow cytometry. Table S3 Detailed information about sequencing libraries of individual samples. Table S4 Number of preprocessed reads used in analyses. (XLSX 13 kb) [file 12864_2018_4547_MOESM2_ESM.xlsx]

## Sheet: Sheet1
Table S1
Location	Abbreviation	GPS	State
Bystrc	BYS	49°13'53.3"N 16°31'28.6"E	Czechia
Larzac	LAR	43°48'08.6"N 3°14'31.7"E	France
Lelekovice	LEL	49°17'44.4"N 16°35'20.0"E	Czechia
Libice	LIB	50°07'54.1"N 15°10'06.5"E	Czechia
Tišnov	TIS	49°20'22.3"N 16°26'42.6"E	Czechia
Trebichava	TRE	48°49'14.9"N 18°17'58.4"E	Slovakia
Wallis	WAL	46°12'03.6"N 7°16'38.3"E	Switzerland
Table 2
Female samples	Mean genome size ± SEM [2C/pg]	Male samples	Mean genome size ± SEM [2C/pg]
BYS	5.69 ± 0.02	BYS	5.94 ± 0.00
LAR	6.09 ± 0.01	LAR	6.31 ± 0.02
LEL	5.71 ± 0.01	LEL	5.91 ± 0.01
LIB	5.71 ± 0.01	LIB	5.90 ± 0.01
TIS	5.83 ± 0.02	TIS	5.98 ± 0.01
TRE	5.77 ± 0.01	TRE	5.93 ± 0.02
WAL	6.02 ± 0.01	WAL	6.16 ± 0.01
Table 3
Sample	Number of paired-end reads	Read average length [bp]	Insert size [bp]	Coverage haploid
BYS female	3114716	296.69	1100	0.66
BYS male	2012509	296.88	1200	0.41
LAR female	1329428	293.37	1000	0.26
LAR male	1401582	294.13	1100	0.27
LEL female	1047995	297.6	1300	0.22
LEL male	1195431	294.21	1300	0.24
LIB female	1525902	297.15	1500	0.32
LIB male	1548971	294.95	1200	0.32
TIS female	1896944	297.92	1500	0.4
TIS male	1294339	295.75	1200	0.26
TRE female	1318177	296.93	1300	0.28
TRE male	1687553	296.72	1400	0.35
WAL female	1495232	296.54	1200	0.3
WAL male	1339705	296.34	1400	0.26
Table 4
Female samples	Number of reads used in analyses	Male samples	Number of reads used in analyses
BYS	208834	BYS	217850
LAR	223460	LAR	231284
LEL	216656	LEL	209382
LIB	209590	LIB	216382
TIS	213944	TIS	219146
TRE	211700	TRE	217458
WAL	220802	WAL	225742
