# Supplementary material for: The slowdown of Y chromosome expansion in dioecious Silene latifolia due to DNA loss and male-specific silencing of retrotransposons
Source: BMC Genomics. 2018 Feb 20;19:153. doi: 10.1186/s12864-018-4547-7 (PMC5819184; doi:10.1186/s12864-018-4547-7)
Supplement: Supplementary file 3 — Information about studied LTR retrotransposons. (XLSX 8 kb) [file 12864_2018_4547_MOESM3_ESM.xlsx]

## Sheet: Sheet1
Subfamily	Reference	Blast hits (11 July 2017)
AngelaCL1	This paper	GenBank: AB257588.1,
		GenBank: AB771926.1
AthilaCL3	Kralova et al. 2014	GenBank: KF770456.1
TekayCL4	This paper	No
OgreCL5	Kubat et al. 2014	GenBank: KC206272.1
OgreCL6	Kubat et al. 2014	GenBank: KC206275.1
AngelaCL7	Kralova et al. 2014	GenBank: KF770456.1
OgreCL8	Kubat et al. 2014	GenBank: KC206272.1
RetandCL9	Kejnovsky et al. 2006	GenBank: DQ023669.1
AthilaCL10	Kralova et al. 2014	GenBank: KF770456.1
OgreCL11	Kubat et al. 2014	GenBank: KC206273.1
