# Supplementary material for: The slowdown of Y chromosome expansion in dioecious Silene latifolia due to DNA loss and male-specific silencing of retrotransposons
Source: BMC Genomics. 2018 Feb 20;19:153. doi: 10.1186/s12864-018-4547-7 (PMC5819184; doi:10.1186/s12864-018-4547-7)
Supplement: Supplementary file 5 — Primers used for fluorescent in situ hybridization (FISH). (XLSX 8 kb) [file 12864_2018_4547_MOESM5_ESM.xlsx]

## Sheet: Sheet1
Name	Forward primer	Reverse primer	Product size [bp]
AngelaCL1 LTR	TGCGATCACAACTGTTGATCA	TTTACCCAGGGCCAATGCAT	777
AngelaCL1 GAG	AGTGGGAGCTCAAGCAATCA	TGTGACCTAATCGACAATGCCA	723
TekayCL4 LTR	GTTCCTTGCGTCGAGGGTAA	ACATCCCAGCTAGTCCCAGT	785
TekayCL4 GAG	TAGGGGGTCACTCGATCGAG	GCCACAGACATCTCAGCTGT	748
AngelaCL7 LTR	TGCACCCAAGACGATCTGAG	GAGCTGGTGTCCTCCACAAA	796
AngelaCL7 ORF	GCCCTTGCTCTTTGTCTTGC	ATCCCAATGCCTAGTGCCAC	804
RetandCL9 LTR	GGCATATCCGCGTACTCACA	TTCGGGGTCACTTTATGGGC	826
RetandCL9 GAG	ACAACAAGAAGCCCTTCCCG	CGATTCGTGTCATGGCGATC	707
